# Supplementary material for: Chloroplast genome of the invasive Pyrus calleryana underscores the high molecular diversity of the species
Source: J Appl Genet. 2022 May 6;63(3):463–7. doi: 10.1007/s13353-022-00699-8 (PMC9365713; doi:10.1007/s13353-022-00699-8)
Supplement: Supplementary file 1 — Supplementary file1 (TXT 0 KB) [file 13353_2022_699_MOESM1_ESM.txt]

bwa-mem2 index ../cp*.txt &&
bwa-mem2 mem -t 12 ../cp*.txt ../*F.fastq.gz ../*R.fastq.gz > draft1.sam &&
samtools view --threads 12 -b -o draft1.bam -S draft1.sam &&
samtools sort --threads 12 draft1.bam > draft1.sorted.bam &&
samtools index -@ 12 draft1.sorted.bam &&
pilon --genome ../cp*.txt --frags draft1.sorted.bam --tracks --threads 12
